# Supplementary material for: Polyamine metabolism related gene index prediction of prognosis and immunotherapy response in breast cancer
Source: Front Oncol. 2025 Jul 31;15:1613458. doi: 10.3389/fonc.2025.1613458 (PMC12350266; doi:10.3389/fonc.2025.1613458)
Supplement: Supplementary file 4 [file Table1.xlsx]

## Sheet: Sheet1
Supplemental Table S1：17 Polyamines metabolism-associated genes
Polyamines metabolism-associated gene
AGMAT
AMD1
ATP13A2
AZIN1
AZIN2
OAZ1
OAZ2
OAZ3
ODC1
AOC1
PAOX
SAT1
SAT2
SMOX
ARG1
SRM
SMS
