# Supplementary material for: Polyamine metabolism related gene index prediction of prognosis and immunotherapy response in breast cancer
Source: Front Oncol. 2025 Jul 31;15:1613458. doi: 10.3389/fonc.2025.1613458 (PMC12350266; doi:10.3389/fonc.2025.1613458)
Supplement: Supplementary file 5 [file Table2.xlsx]

## Sheet: Sheet1
Supplemental Table S2：Primer sequences for target genes（OAZ1, SMOX,SRM,SMS,β-actin）
	forward primer (F)				Reverse Primer (R)
OAZ1	5′-CAGGTGGGCGAGGGAATA-3′				5′‐CGTTTGGCGTCTGTGAGC‐3′
SMOX	5′‐CGGCTTTGATGTCCTCTACC‐3′				5′‐GAACTGACGCAGCATCTCC‐3′
SRM	5′‐TTCTGCCAGTCCCTGTTCC‐3′				5′‐TTCTGCCAGTCCCTGTTCC‐3′
SMS	5′‐ACGCTCGACTTCATGCTC‐3′				5′‐GCTGCCGTTCTTGTTTGT‐3′.
β-actin	5′- CGGGAAATCGTGCGTGAC-3′				5′- CAGGCAGCTCGTAGCTCTT-3′
